# Supplementary material for: Nanometric Cu-ZnO Particles Supported on N-Doped Graphitic Carbon as Catalysts for the Selective CO2 Hydrogenation to Methanol
Source: Nanomaterials (Basel). 2024 Mar 6;14(5):476. doi: 10.3390/nano14050476 (PMC10934795; doi:10.3390/nano14050476)
Supplement: Supplementary file 1 [file nanomaterials-14-00476-s001.zip]

Archive with 1 entries (1 files):
- nanomaterials-2855322-supplementary.pdf
